# Supplementary material for: Low-Molecular-Weight Chondroitin Sulfates Alleviate Simulated Microgravity-Induced Oxidative Stress and Bone Loss in Mice
Source: Curr Issues Mol Biol. 2023 May 10;45(5):4214–27. doi: 10.3390/cimb45050268 (PMC10217679; doi:10.3390/cimb45050268)
Supplement: Supplementary file 1 [file cimb-45-00268-s001.zip]

Archive with 1 entries (1 files):
- cimb-2259286-supplementary.pdf
